# Supplementary material for: Anti-Spike Antibodies Present in the Milk of SARS-CoV-2 Vaccinated Mothers Are Complement-Activating
Source: Int J Mol Sci. 2023 Feb 23;24(5):4395. doi: 10.3390/ijms24054395 (PMC10002545; doi:10.3390/ijms24054395)
Supplement: Supplementary file 1 [file ijms-24-04395-s001.zip]

Archive with 1 entries (1 files):
- ijms-2161109-supplementary.pdf
